# Supplementary material for: LipiDetective: a deep learning model for the identification of molecular lipid species in tandem mass spectra
Source: Brief Bioinform. 2026 Jul 27;27(4):bbag378. doi: 10.1093/bib/bbag378 (PMC13403187; doi:10.1093/bib/bbag378)
Supplement: Supplementary-material_bbag378 [file supplementary-material_bbag378.zip]

Archive with 5 entries (5 files):
- LipiDetective_Supplement_1_bbag378.pdf
- LipiDetective_Supplement_2_bbag378.pdf
- LipiDetective_Supplement_3_bbag378.pdf
- LipiDetective_Supplement_4_bbag378.pdf
- LipiDetective_Supplement_5_bbag378.pdf
